# Supplementary material for: Exploring the potential of a structural alphabet-based tool for mining multiple target conformations and target flexibility insight
Source: PLoS One. 2017 Aug 17;12(8):e0182972. doi: 10.1371/journal.pone.0182972 (PMC5560695; doi:10.1371/journal.pone.0182972)
Supplement: S1 Table — Secondary structures were defined using HMM-SA definition (Regad et al., 2016) and were provided by SA-conf. (XLSX) [file pone.0182972.s010.xlsx]

## Sheet: Feuil1
Sets	average neqSL	# of MSA positions	Where SS and SL (neqSL>1) changes occur together		Where SL (neqSL>1) changes occur without SS changes		Where SL (neqSL>1.5) changes occur without SS changes		Where SL (neqSL>1.5) changes occur without SS changes / # SL changes (neqSL>1) occur	Where SS changes occur without SL changes (neqSL=1)	Where no SS and SL changes occur
			nbr of positions	% of positions	nbr of positions	% of positions	nbr of positions	% of positions		# of positions	nbr of positions	% of positions
uPA	1.66 ± 0.75	243	95	39.09	126	51.85	53	21.81	42.06	0	22	9.05
P53	1.81 ± 0.95	192	72	37.50	93	48.44	43	22.40	46.24	0	27	14.06
P53-NMR	2.69 ± 2.16	201	69	34.33	113	56.23	92	45.77	81.42	0	19	9.45
P53-HMHM	1.25 ± 0.39	192	24	12.50	49	25.52	23	11.98	46.94	0	119	61.98
P53-HMQM	1.24 ± 0.41	192	32	16.67	55	28.65	28	14.58	50.91	0	105	54.69
PR1	1.89 ± 0.85	96	42	43.75	42	43.75	25	26.04	59.52	0	12	12.50
PR1-NMR	1.99 ± 1.04	96	37	38.54	36	37.50	28	29.17	77.78	0	23	23.96
