# Supplementary material for: Exploring the potential of a structural alphabet-based tool for mining multiple target conformations and target flexibility insight
Source: PLoS One. 2017 Aug 17;12(8):e0182972. doi: 10.1371/journal.pone.0182972 (PMC5560695; doi:10.1371/journal.pone.0182972)
Supplement: S3 Table — The table presents the Pearson coefficient correlation (r) computed between neqSL values provides by SA-conf and backbone rmsf value provided by PSSweb of each MSA position for different MTC subsets. (XLSX) [file pone.0182972.s012.xlsx]

## Sheet: Feuil1
Sets	Average neqSL	Pearson correlation coefficient
uPA	1.66 ± 0.75	0.35
P53	1.81 ± 0.95	0.55
P53-NMR	2.69 ± 2.16	0.77
P53-HMHM	1.25 ± 0.39	0.33
P53-HMQM	1.24 ± 0.41	0.30
PR1	1.89 ± 0.85	0.014
PR1-NMR	1.99 ± 1.04	0.57
